# Supplementary material for: An automated high-resolution in vivo screen in zebrafish to identify chemical regulators of myelination
Source: eLife. 2018 Jul 6;7:e35136. doi: 10.7554/eLife.35136 (PMC6056238; doi:10.7554/eLife.35136)
Supplement: Supplementary file 1. — Mean cell number effect size is normalized to DMSO-treated sibling controls, per screening session. Dunnett’s multiple comparison test was used to assess statistical significance, with multiple comparison adjusted P value presented. [file elife-35136-supp1.xlsx]

## Sheet: Supplementary Table 1
Treatment number (incl controls)	Compound name	Putative target	Mean MBP+ve cell number: Normalised	Adjusted P value
165	Splitomicin	Sirtuin	1.73455	0.0001
3	C646	HAT	1.72561	0.0001
39	NU9056	HAT	1.55848	0.0128
118	C646	HAT	1.53727	0.1854
110	C646	HAT	1.48405	0.0522
133	CCG-100602	Rho GTPase	1.4407	0.1158
155	GSK-J5 (hydrochloride)	Histone Demethylase	1.41204	0.0031
134	CAY10669	HAT	1.37675	0.2946
168	M 344	HDAC	1.35972	0.8451
117	Sirtinol	Sirtuin	1.31703	0.5873
9	Skp2-C25	E3 ligase	1.3085	0.0404
171	Mirin	MRN inhibitor	1.29545	0.9494
170	Salermide	Sirtuin	1.27621	0.9506
69	Quercetin (Sophoretin)	Sirtuin	1.25874	0.2737
91	CCT129202	Aurora Kinase	1.25791	0.8381
101	Azacitidine (Vidaza)	DNA Methyltransferase	1.25791	0.9827
2	Azacitidine (Vidaza)	DNA Methyltransferase	1.24916	0.1983
65	Sirtinol	Sirtuin	1.23776	0.3643
181	3-Deazaneplanocin A (DZNep)	Histone Methyltransferase	1.23382	0.4517
148	MI-nc (hydrochloride)	Histone Methyltransferase	1.22933	0.4819
111	NU9056	HAT	1.22709	0.615
105	Danusertib (PHA-739358)	Aurora Kinase	1.22634	0.6411
147	MI-2 (hydrochloride)	Histone Methyltransferase	1.20583	0.4724
153	GSK-J2 (sodium salt)	Histone Demethylase	1.20226	0.2593
49	FG-4592	HIF Propylhydrolase	1.20163	0.7419
114	SB939 (Pracinostat)	HDAC	1.2	0.9391
71	Belinostat (PXD101)	HDAC	1.18531	0.498
41	SGC-CBP30	Epigenetic Reader Domain	1.18421	0.9362
44	TMP269	HDAC	1.16447	0.9755
161	Anacardic Acid	HAT	1.158	0.8476
31	HIF-C2	HIF-2	1.15497	0.9893
10	UNC0638	Histone Methyltransferase	1.15152	0.7072
132	Isoliquiritigenin	Sirtuin	1.14338	0.9233
84	CYC116	Aurora Kinase	1.13997	0.9827
56	SRT1720	Sirtuin	1.13454	0.9813
7	PFI-1	Epigenetic Reader Domain	1.13029	0.8379
29	GSK-J4	Histone Demethylase	1.12573	0.9958
156	Valproic Acid (sodium salt)	HDAC	1.12196	0.7576
149	Lomeguatrib	DNA Methyltransferase	1.12166	0.8172
169	Oxamflatin (Metacept 3)	HDAC	1.11962	0.9995
162	AGK2	Sirtuin	1.116	0.9613
99	Danusertib (PHA-739358)	Aurora Kinase	1.11071	0.9993
68	Droxinostat	HDAC	1.10664	0.9446
8	Rocilinostat (ACY-1215)	HDAC	1.1042	0.9394
67	Barasertib (AZD1152-HQPA)	Aurora Kinase	1.09353	0.9877
28	EPZ-6438	Histone Methyltransferase	1.08421	0.9994
87	Sodium Phenylbutyrate	HDAC	1.08225	0.9993
36	LMK235	HDAC	1.08187	0.9993
130	JGB1741	Sirtuin	1.07735	0.9949
24	Skp2-C25	E3 ligase	1.07724	0.9634
70	CI994 (Tacedinaline)	HDAC	1.06783	0.9966
131	UNC0638	Histone Methyltransferase	1.06346	0.9982
191	CAY10398 (PX 089274 or MD 85)	HDAC	1.05833	0.9993
154	GSK-J4 (hydrochloride)	Histone Demethylase	1.05824	0.9932
6	IOX2	HIF Propylhydrolase	1.05718	0.9993
151	Daminozide	Histone Demethylase	1.05324	0.997
46	UNC669	Epigenetic Reader Domain	1.05263	0.9996
128	F-Amidine (trifluroacetate salt)	Protein arginine deiminase	1.05133	0.9946
177	2',3',5'-triacetyl-5-Azacytidine	DNA Methyltransferase	1.04954	0.9995
4	CUDC-101	HDAC	1.04745	0.9994
106	PFI-1	Epigenetic Reader Domain	1.04527	0.9996
5	EX527	Sirtuin	1.04485	0.9994
160	Sodium Butyrate	HDAC	1.044	0.9996
97	GSK1070916	Aurora Kinase	1.04136	0.9997
62	AT9283	Aurora Kinase	1.03942	0.9995
98	Rocilinostat (ACY-1215)	HDAC	1.03844	0.9997
178	S-Adenosylhomocysteine	Various	1.03758	0.9996
113	3-amino Benzamide	PARP	1.03755	0.9997
12	(R)-2-HG	Dioxygenease	1.03368	0.9995
152	GSK-J1 (sodium salt)	Histone Demethylase	1.0322	0.9996
179	UNC0224	Histone Methyltransferase	1.03132	0.9997
43	SKPin C1	E3 ligase	1.02961	0.9998
66	Entinostat (MS-275, SNDX-275)	HDAC	1.02416	0.9997
163	CAY10603	HDAC	1.0224	0.9998
47	WDR5-C47	Histone Methyltransferase	1.02047	0.9999
42	SGC0946	Histone Methyltransferase	1.01435	0.9999
37	LSD1-C76	Lysine Demethylase-1	1.00718	0.9999
127	Cl-Amidine	Protein arginine deiminase	1.00387	0.9999
120	Garcinol	HAT	1.00242	0.9999
194	Piceatannol (Astringinin)	Protein tyrosine kinase inhibitor; SIRT1 activator	1.00227	0.9999
19	Daminozide	Histone Demethylase	1.00072	0.9999
63	Resveratrol	Sirtuin	1.0007	0.9999
119	Tubastatin A (trifluoroacetate salt)	HDAC	1	0.9999
157	Tenovin-1	Sirtuin	0.992477	0.9999
30	GSK126	Histone Methyltransferase	0.991228	0.9999
102	CCT137690	Aurora Kinase	0.990268	0.9999
15	AK-7	Sirtuin	0.990211	0.9999
51	2-Methoxyestradiol	HIF-1	0.98913	0.9999
180	Chidamide	HDAC	0.977415	0.9998
109	BIX01294	Histone Methyltransferase	0.977366	0.9998
88	JNJ-26481585 (Quisinostat)	HDAC	0.973737	0.9998
14	AGI-6780	Isocitrate Dehydrogenase	0.972461	0.9996
89	CUDC-101	HDAC	0.971717	0.9998
78	Valproic acid sodium salt (Sodium valproate)	HDAC	0.966216	0.9996
34	IDH-C227	Isocitrate Dehydrogenase	0.963816	0.9997
52	PCI-34051	HDAC	0.961304	0.9997
27	EPZ-5676	Methyltransferase	0.960526	0.9997
32	I-BET151 (GSK1210151A)	Epigenetic Reader Domain	0.958647	0.9997
196	EX-527	Sirtuin	0.958333	0.9995
16	BRD9757	HDAC	0.955979	0.9993
81	TAK-901	Aurora Kinase	0.953535	0.9996
193	CAY10433 (BML-210)	HDAC	0.952083	0.9994
100	PFI-1	Epigenetic Reader Domain	0.950122	0.9998
115	PCI 34051	HDAC	0.949275	0.9997
95	Decitabine	DNA Methyltransferase	0.94821	0.9996
23	MI-2 (hydrochloride)	Histone Methyltransferase	0.942145	0.9992
198	2-PCPA (hydrochloride)	Histone Demethylase	0.936364	0.9992
40	P22077	USP7	0.932749	0.9994
201	Sinefungin	Histone Methyltransferase	0.930556	0.9991
182	N-Oxalylglycine	Histone Demethylase	0.929019	0.9972
200	Nicotinamide	Sirtuin	0.925	0.9991
183	AMI-1 (sodium salt)	Arginine Methyltransferase	0.924843	0.9969
122	Ellagic Acid	DNA Topoisomerase	0.924779	0.9582
64	AR-42 (HDAC-42)	HDAC	0.923077	0.997
77	PCI-24781 (Abexinostat)	HDAC	0.92286	0.9875
45	UNC1215	Epigenetic Reader Domain	0.921053	0.9993
57	JNJ-7706621	Aurora Kinase	0.917391	0.9992
96	EX527	Sirtuin	0.916667	0.9993
103	BIX01294	Histone Methyltransferase	0.909976	0.9996
18	CPI203	Epigenetic Reader Domain	0.90869	0.9659
195	CAY10591	Sirtuin	0.902778	0.9908
82	Entacapone	Histone Methyltransferase	0.90101	0.9965
50	Mocetinostat (MGCD0103)	HDAC	0.899728	0.999
13	AGI-5198 (IDH-C35)	Isocitrate Dehydrogenase	0.895739	0.9191
125	UNC0321 (trifluoroacetate salt)	Histone methyltransferase	0.893805	0.8155
116	4-iodo-SAHA	HDAC	0.89372	0.9976
75	Tubastatin A HCl	HDAC	0.893581	0.8594
58	ITF2357 (Givinostat)	HDAC	0.887772	0.9938
137	Delphinidin chloride	HAT/EGFr	0.884906	0.8916
59	M344	HDAC	0.884783	0.9918
17	Bromosporine	Epigenetic Reader Domain	0.882789	0.8467
197	4-Iodo SAHA	HDAC	0.8825	0.9652
79	MC1568	HDAC	0.881569	0.8272
76	IOX2	HIF Propylhydrolase	0.876689	0.7609
74	PHA-680632	Aurora Kinase	0.871622	0.728
139	5-Azacytidine	DNA Methyltransferase	0.869574	0.8088
22	I-CBP112	Epigenetic Reader Domain	0.86768	0.7364
199	1-Naphthoic Acid	unknown	0.863636	0.8986
85	SB939 (Pracinostat)	HDAC	0.862626	0.9729
176	RG-108	DNA Methyltransferase	0.861169	0.8891
167	CBHA	HDAC	0.845585	0.9974
54	Scriptaid	HDAC	0.842935	0.9569
93	GSK J4 HCl	Histone demethylases	0.840389	0.9668
159	Tenovin-6	Sirtuin	0.84	0.84
33	I-BET762 (GSK525762)	Epigenetic Reader Domain	0.836257	0.9874
21	GSK-J1	Histone Demethylase	0.835893	0.5156
144	AG-014699	PARP	0.8296	0.4502
185	UNC1215	Epigenetic Reader Domain	0.826087	0.8082
138	PFI-1	Epigenetic Reader Domain	0.825986	0.4793
94	ZM-447439	Aurora Kinase	0.822993	0.9558
20	3-Deazaneplanocin A (DZNep)	Histone Methyltransferase	0.821765	0.4121
202	Suramin (sodium salt)	Various	0.816667	0.6072
140	Decitabine	DNA Methyltransferase	0.80578	0.4227
92	PF-03814735	Aurora Kinase	0.80292	0.9667
164	Chaetocin	Histone Methyltransferase	0.796364	0.6694
83	LAQ824 (NVP-LAQ824, Dacinostat)	HDAC	0.782369	0.7326
188	DMOG	HIF Propylhydrolase	0.778261	0.6689
126	(-)-Neplanocin A	Histone methyltransferase	0.776057	0.1697
192	2,4-Pyridinedicarboxylic Acid	Various	0.770833	0.3321
86	AMG900	Aurora Kinase	0.767677	0.7701
143	BSI-201	PARP	0.762246	0.2961
108	CCT137690	Aurora Kinase	0.753086	0.5535
172	Pimelic Diphenylamide 106	HDAC	0.743541	0.9687
187	2,4-DPD	HIF Propylhydrolase	0.740942	0.5065
107	Azacitidine (Vidaza)	DNA Methyltransferase	0.733882	0.5032
142	(-)-JQ1	Epigenetic Reader Domain	0.731183	0.0695
73	SNS-314 Mesylate	Aurora Kinase	0.721565	0.155
173	(S)-HDAC-42	HDAC	0.708134	0.9463
60	Vorinostat (SAHA)	HDAC	0.707826	0.3699
136	Zebularine	DNA Methyltransferase	0.692428	0.0498
124	Apicidin	HDAC	0.678982	0.0139
123	Suberohydroxamic Acid	HDAC	0.64823	0.0043
175	Entinostat (MS-275, SNDX-275)	HDAC	0.633264	0.1509
145	IOX1	Histone Demethylase	0.561828	0.0003
186	trans-Resveratrol	Sirtuin	0.541304	0.1042
26	CUDC-907	HDAC	0.368421	0.009
1	(+)-JQ1	Epigenetic Reader Domain	0.335637	0.0001
53	PI3K/HDAC Inhibitor I	HDAC	0.298913	0.0006
141	(+)-JQ1	Epigenetic Reader Domain	0.290323	0.0001
35	JIB-04 (NSC693627)	Histone Demethylase	0.0822368	0.0001
190	Trichostatin A	HDAC	0.0590909	0.0001
55	Trichostatin A (TSA)	HDAC	Fatal	N/A
38	ML-228	HIF Pathway	Fatal	N/A
