# Supplementary material for: An automated high-resolution in vivo screen in zebrafish to identify chemical regulators of myelination
Source: eLife. 2018 Jul 6;7:e35136. doi: 10.7554/eLife.35136 (PMC6056238; doi:10.7554/eLife.35136)
Supplement: Supplementary file 2. — As per Supplementary file 1, mean cell number effect size is normalized to DMSO-treated sibling controls, per screening session. Dunnett’s multiple comparison test was used to assess statistical significance, with multiple comparison adjusted P value presented. [file elife-35136-supp2.xlsx]

## Sheet: Supplementary Table 2
Compound Number	Treatment Number	Supplier	Experiment	Compound	Putative Target	n	Mean	Std. Dev	Normalised to internal control	p	Dorsal oligodendrocyte number (by larva)
1	1	XcessBio	1	(+)-JQ1	Epigenetic Reader Domain	10	11.5	6.78602	0.335637	0.0001	18	20	24	6	11	11	4	2	8	11
2	2	XcessBio	1	Azacitidine (Vidaza)	DNA Methyltransferase	10	42.8	10.7313	1.24916	0.1983	57	29	26	49	47		42	60	47	35	36
3	3	XcessBio	1	C646	HAT	8	59.125	13.3364	1.72561	0.0001	75	65	61	82	53	44	43	50
4	4	XcessBio	1	CUDC-101	HDAC	9	35.8889	9.61994	1.04745	0.9994	34	45	28	49	51	30	21	31	34
5	5	XcessBio	1	EX527	Sirtuin	10	35.8	9.09725	1.04485	0.9994	31	36	45	15	35	31	50	33	41	41
6	6	XcessBio	1	IOX2	HIF Propylhydrolase	9	36.2222	9.34259	1.05718	0.9993	22	43	43	45	41	27	30	26	49
7	7	XcessBio	1	PFI-1	Epigenetic Reader Domain	11	38.7273	10.7034	1.13029	0.8379	34	46	59	52	44	25	39	28	43	25	31
8	8	XcessBio	1	Rocilinostat (ACY-1215)	HDAC	12	37.8333	6.5426	1.1042	0.9394	35	39	42	39	32	36	31	49	44	34	47	26
9	9	XcessBio	1	Skp2-C25	E3 ligase	12	44.8333	11.1118	1.3085	0.0404	47	53	49	69	54	39	42	34	44	36	23	48
10	10	XcessBio	1	UNC0638	Histone Methyltransferase	11	39.4545	7.37765	1.15152	0.7072	46	40	30	33	38	53	36	52	38	32	36
	11	XcessBio	1	1% DMSO	N/A	19	34.2632	9.86137	1		45	31	31	23	32	33	30	42	40	25	49	41	33	18	29	57	44	25	23
11	12	XcessBio	2	(R)-2-HG	Dioxygenease	11	39.9091	14.2666	1.03368	0.9995	27	11	41	43	36	41	66	56	45	47	26
12	13	XcessBio	2	AGI-5198	Isocitrate Dehydrogenase	12	34.5833	7.7509	0.895739	0.9191	32	45	43	37	48	30	34	30	23	38	33	22
13	14	XcessBio	2	AGI-6780	Isocitrate Dehydrogenase	11	37.5455	9.09909	0.972461	0.9996	38	25	50	20	44	42	36	27	45	43	43
14	15	XcessBio	2	AK-7	Sirtuin	13	38.2308	10.5404	0.990211	0.9999	64	32	17	26	37	42	36	42	43	47	37	36	38
15	16	XcessBio	2	BRD9757	HDAC	11	36.9091	9.60544	0.955979	0.9993	53	36	29	36	21	52	46	37	26	34	36
16	17	XcessBio	2	Bromosporine	Epigenetic Reader Domain	12	34.0833	7.35366	0.882789	0.8467	28	29	34	35	29	27	46	37	42	48	28	26
17	18	XcessBio	2	CPI203	Epigenetic Reader Domain	12	35.0833	8.64541	0.90869	0.9659	34	46	31	28	47	17	33	28	38	43	31	45
18	19	XcessBio	2	Daminozide	Histone Demethylase	11	38.6364	13.6	1.00072	0.9999	60	60	28	53	31	31	48	35	35	25	19
19	20	XcessBio	2	3-Deazaneplanocin A (DZNep)	Histone Methyltransferase	11	31.7273	9.99173	0.821765	0.4121	25	30	35	37	36	19	28	35	31	56	17
20	21	XcessBio	2	GSK-J1	Histone Demethylase	11	32.2727	10.0371	0.835893	0.5156	33	39	17	16	45	47	29	38	23	29	39
21	22	XcessBio	2	I-CBP112	Epigenetic Reader Domain	12	33.5	10.4283	0.86768	0.7364	30	37	57	22	23	32	34	35	37	49	21	25
22	23	XcessBio	2	MI-2 (hydrochloride)	Histone Methyltransferase	8	36.375	12.0306	0.942145	0.9992	32	46	49	26		56	29		18	35
9	24	XcessBio	2	Skp2-C25	E3 ligase	22	41.5909	7.38339	1.07724	0.9634	34	30	43	38	44	62	32	51	48	40	44	41	33	48	36	40	50	32	46	39	41			43
	25	XcessBio	2	1% DMSO	N/A	23	38.6087	7.7837	1		49	24	36	39	24	33	37	47	46	40	48	29	48	32	45	49	39	28	46	39	42	32	36
23	26	XcessBio	3	CUDC-907	HDAC	7	14	11.6496	0.368421	0.009	2	2	22	33	10	4	25
24	27	XcessBio	3	EPZ-5676	Methyltransferase	8	36.5	17.022	0.960526	0.9997	35	56	45	39	48	51	10	8
25	28	XcessBio	3	EPZ-6438	Histone Methyltransferase	5	41.2	9.17388	1.08421	0.9994	38		32	32	50	54
26	29	XcessBio	3	GSK-J4	Histone Demethylase	9	42.7778	13.1722	1.12573	0.9958	57	53	38	63	39	19	33	33	50
27	30	XcessBio	3	GSK126	Histone Methyltransferase	9	37.6667	13.63	0.991228	0.9999	64	59	33	23	23	36	30	35	36
28	31	XcessBio	3	HIF-C2	HIF-2	9	43.8889	11.0699	1.15497	0.9893		38	53	58	20	53	43	42	52	36
29	32	XcessBio	3	I-BET151 (GSK1210151A)	Epigenetic Reader Domain	7	36.4286	11.2104	0.958647	0.9997	34	16	54		35	34	34	48
30	33	XcessBio	3	I-BET762 (GSK525762)	Epigenetic Reader Domain	9	31.7778	21.1491	0.836257	0.9874	42	11	49	53	67	1	30	10	23
31	34	XcessBio	3	IDH-C227	Isocitrate Dehydrogenase	8	36.625	15.5237	0.963816	0.9997	31	12	51	51	50	14	34	50
32	35	XcessBio	3	JIB-04 (NSC693627)	Histone Demethylase	8	3.125	2.47171	0.0822368	0.0001	2	7	0	2	6	3	0	5
33	36	XcessBio	3	LMK235	HDAC	9	41.1111	15.6805	1.08187	0.9993	51	10	40	25	61	42	63	38	40
34	37	XcessBio	3	LSD1-C76	Lysine Demethylase-1	11	38.2727	10.8886	1.00718	0.9999	19	36	22	38	43	37	40	30	51	53	52
35	38	XcessBio	3	ML-228	HIF Pathway	0	N/A	N/A	Fatal	N/A
36	39	XcessBio	3	NU9056	HAT	9	59.2222	11.8676	1.55848	0.0128	45	78	50	77	51	66	53	65	48
37	40	XcessBio	3	P22077	USP7	9	35.4444	12.203	0.932749	0.9994	58	48	44	34	32	33	19	18	33
38	41	XcessBio	3	SGC-CBP30	Epigenetic Reader Domain	12	45	18.198	1.18421	0.9362	61	66	64	30	43	50	4	59	29	27	59	48
39	42	XcessBio	3	SGC-0946	Histone Methyltransferase	11	38.5455	9.88446	1.01435	0.9999	40	13	50	46	46	31	41		33	41	36	47
40	43	XcessBio	3	SKPin C1	E3 ligase	8	39.125	18.0516	1.02961	0.9998	15	12	67	32	47	35	49	56
41	44	XcessBio	3	TMP269	HDAC	12	44.25	11.8682	1.16447	0.9755	41	39	52	22	47	61	53	47	44	62	25	38
42	45	XcessBio	3	UNC1215	Epigenetic Reader Domain	9	35	18.7557	0.921053	0.9993	41	39	40	1	48	43	1	55	47
43	46	XcessBio	3	UNC669	Epigenetic Reader Domain	9	40	14.8623	1.05263	0.9996	14	63	48	35	51	56	24	35	34
44	47	XcessBio	3	WDR5-C47	Histone Methyltransferase	9	38.7778	17.2612	1.02047	0.9999	56	48	40	57	51	19	2	32	44
	48	XcessBio	3	1% DMSO	N/A	21	38	18.4468	1		52	29	37	1	48	54	67	35	37	45	66	10	45	59	17	14	28	32	16	46	60
45	49	SelleckChem	4	FG-4592	HIF Propylhydrolase	12	50.25	10.2561	1.20163	0.7419	77	44	56	54	45	50	46	48	34	53	40	56
46	50	SelleckChem	4	Mocetinostat (MGCD0103)	HDAC	8	37.625	19.4675	0.899728	0.999	41	1	54	45	41	10	52	57
47	51	SelleckChem	4	2-Methoxyestradiol	HIF-1	11	41.3636	8.4129	0.98913	0.9999	45	28	45	34	45	47	31	51	52	47	30
48	52	SelleckChem	4	PCI-34051	HDAC	10	40.2	10.5717	0.961304	0.9997	48	39	39	24	60	31	35	29	45	52
49	53	SelleckChem	4	PI3K/HDAC Inhibitor I	HDAC	8	12.5	7.38241	0.298913	0.0006	20	13	12	1	3	9	21	21
50	54	SelleckChem	4	Scriptaid	HDAC	8	35.25	18.274	0.842935	0.9569	37	67	37	32	0	45	44	20
51	55	SelleckChem	4	Trichostatin A (TSA)	HDAC	0	N/A	N/A	Fatal	N/A
52	56	SelleckChem	4	SRT1720	Sirtuin	9	47.4444	9.14222	1.13454	0.9813	60	48	51	60	39	33	44	38	54
53	57	SelleckChem	4	JNJ-7706621	Aurora Kinase	11	38.3636	14.4239	0.917391	0.9992	55	43	38	41	1	53	40	34	49	24	44
54	58	SelleckChem	4	ITF2357 (Givinostat)	HDAC	8	37.125	4.78115	0.887772	0.9938	38	32	45	42	34	36	30	40
55	59	SelleckChem	4	M344	HDAC	9	37	22.445	0.884783	0.9918	43	26	0	50	7	37	34	70	66
56	60	SelleckChem	4	Vorinostat (SAHA)	HDAC	10	29.6	16.7404	0.707826	0.3699	41	22	55	2	34	21	34	2	42	43
	61	SelleckChem	4	1% DMSO	N/A	11	41.8182	17.5075	1		0	34	36	68	61	34	35	44	55	38	55
57	62	SelleckChem	5	AT9283	Aurora Kinase	11	49.5455	12.8159	1.03942	0.9995	76	32	54	50	62	44	46	52	37	32	60
58	63	SelleckChem	5	Resveratrol	Sirtuin	10	47.7	7.11407	1.0007	0.9999	53	57	35	38	53	49	41	55	50	46
59	64	SelleckChem	5	AR-42 (HDAC-42)	HDAC	5	44	7.26636	0.923077	0.997	52	34	52	44	38
60	65	SelleckChem	5	Sirtinol	Sirtuin	7	59	11.9642	1.23776	0.3643	87	51	61	50	52	55	57
61	66	SelleckChem	5	Entinostat (MS-275, SNDX-275)	HDAC	11	48.8182	11.5351	1.02416	0.9997	51	40	47	35	62	36	39	53	42	59	73
62	67	SelleckChem	5	Barasertib (AZD1152-HQPA)	Aurora Kinase	8	52.125	11.6237	1.09353	0.9877	73	44	45	53	38	48	69	47
63	68	SelleckChem	5	Droxinostat	HDAC	12	52.75	13.965	1.10664	0.9446	66	49	64	55	67	21	62	35	59	52	38	65
64	69	SelleckChem	5	Quercetin (Sophoretin)	Sirtuin	7	60	9.81253	1.25874	0.2737	66	44	50	55	65	66	74
65	70	SelleckChem	5	CI994 (Tacedinaline)	HDAC	10	50.9	15.8836	1.06783	0.9966	64	65	46	36	26	46	84	48	55	39
66	71	SelleckChem	5	Belinostat (PXD101)	HDAC	12	56.5	9.17878	1.18531	0.498	45	81	55	58	53	61	65	51	52	49	59	49
	72	SelleckChem	5	1% DMSO	N/A	9	47.6667	9.96661	1		45	53	61	52	45	27	60	39	47
67	73	SelleckChem	6	SNS-314 Mesylate	Aurora Kinase	6	38.8333	8.70664	0.721565	0.155	27	38	28	47	44	49
68	74	SelleckChem	6	PHA-680632	Aurora Kinase	11	46.9091	13.6479	0.871622	0.728	59	54	39	49	44	43	26	68	60	21	53
69	75	SelleckChem	6	Tubastatin A HCl	HDAC	11	48.0909	15.658	0.893581	0.8594	16	37	69	74	53	49	40	35	44	60	52
70	76	SelleckChem	6	IOX2	HIF Propylhydrolase	11	47.1818	8.27722	0.876689	0.7609	36	47	42	48	40	65	41	49	40	56	55
71	77	SelleckChem	6	PCI-24781 (Abexinostat)	HDAC	6	49.6667	12.6579	0.92286	0.9875	45	36	57	46	40	74
72	78	SelleckChem	6	Valproic acid sodium salt (Sodium valproate)	HDAC	10	52	14.7309	0.966216	0.9996	57	34	73	59	51	71	36	28	48	63
73	79	SelleckChem	6	MC1568	HDAC	9	47.4444	9.38215	0.881569	0.8272	47	35	51	45	37	40	63	47	62
	80	SelleckChem	6	1% DMSO	N/A	11	53.8182	14.584	1		31	38	53	80	64	48	39	46	70	68	55
74	81	SelleckChem	7	TAK-901	Aurora Kinase	10	47.2	15.7467	0.953535	0.9996	49	52	43	71	63	27	54	18	35	60
75	82	SelleckChem	7	Entacapone	Histone Methyltransferase	10	44.6	11.9683	0.90101	0.9965	54	36	50	42	61	17	41	50	39	56
76	83	SelleckChem	7	LAQ824 (NVP-LAQ824, Dacinostat)	HDAC	11	38.7273	20.4677	0.782369	0.7326	23	23	33	67	80	42	47	2	42	27	40
77	84	SelleckChem	7	CYC116	Aurora Kinase	7	56.4286	13.2218	1.13997	0.9827	68	74	54	59	42	34	64
78	85	SelleckChem	7	SB939 (Pracinostat)	HDAC	10	42.7	18.6497	0.862626	0.9729	70	12	46	75	29	45	48	34	46	22
79	86	SelleckChem	7	AMG900	Aurora Kinase	7	38	20.1636	0.767677	0.7701	56	10	54	27	39	66	14
80	87	SelleckChem	7	Sodium Phenylbutyrate	HDAC	7	53.5714	18.7301	1.08225	0.9993	67	60	50	44	58	16	80
81	88	SelleckChem	7	JNJ-26481585 (Quisinostat)	HDAC	5	48.2	9.62081	0.973737	0.9998	62	35	55	41	48
82	89	SelleckChem	7	CUDC-101	HDAC	10	48.1	11.8697	0.971717	0.9998	55	26	51	61	58	48	50	63	36	33
	90	SelleckChem	7	1% DMSO	N/A	8	49.5	22.2317	1		61	49	24	36	64	96	27	39
83	91	SelleckChem	8	CCT129202	Aurora Kinase	5	47	15.0732	1.25791	0.8381	37	42	58	28	70
84	92	SelleckChem	8	PF-03814735	Aurora Kinase	5	30	5.36656	0.80292	0.9667	33	21	36	27	33
85	93	SelleckChem	8	GSK J4 HCl	Histone demethylases	10	31.4	13.2151	0.840389	0.9668	26	28	44	33	1	21	33	35	51	42
86	94	SelleckChem	8	ZM-447439	Aurora Kinase	8	30.75	8.74285	0.822993	0.9558	27	45	32	23	37	24	40	18
87	95	SelleckChem	8	Decitabine	DNA Methyltransferase	7	35.4286	5.49954	0.94821	0.9996	46	30	29	33	40	34	36
88	96	SelleckChem	8	EX527	Sirtuin	8	34.25	10.084	0.916667	0.9993	30	26	59	29	38	32	34	26
89	97	SelleckChem	8	GSK1070916	Aurora Kinase	11	38.9091	13.5811	1.04136	0.9997	39	39	46	2	33	48	57	37	48	33	46
90	98	SelleckChem	8	Rocilinostat (ACY-1215)	HDAC	10	38.8	12.0731	1.03844	0.9997	41	35	29	40	36	30	62	25	60	30
91	99	SelleckChem	8	Danusertib (PHA-739358)	Aurora Kinase	4	41.5	2.5	1.11071	0.9993	38	45	41	42
92	100	SelleckChem	8	PFI-1	Epigenetic Reader Domain	2	35.5	17.5	0.950122	0.9998	18	53
93	101	SelleckChem	8	Azacitidine (Vidaza)	DNA Methyltransferase	2	47	1	1.25791	0.9827	46	48
94	102	SelleckChem	8	CCT137690	Aurora Kinase	1	37	0	0.990268	0.9999	37
95	103	SelleckChem	8	BIX01294	Histone Methyltransferase	2	34	32	0.909976	0.9996	2	66
	104	SelleckChem	8	1% DMSO	N/A	11	37.3636	18.1773	1		22	21	27	54	73	33	44	44	51	39	3
91	105	SelleckChem	9	Danusertib (PHA-739358)	Aurora Kinase	10	59.6	36.3324	1.22634	0.6411	164	63	57	59	54	47	33	34	51	34
92	106	SelleckChem	9	PFI-1	Epigenetic Reader Domain	10	50.8	9.3787	1.04527	0.9996	53	37	72	41	59	47	50	44	51	54
93	107	SelleckChem	9	Azacitidine (Vidaza)	DNA Methyltransferase	9	35.6667	6.81502	0.733882	0.5032	46	37	37	21	39	39	35	39	28
94	108	SelleckChem	9	CCT137690	Aurora Kinase	10	36.6	7.36478	0.753086	0.5535	27	53	28	37	34	29	40	40	41	37
95	109	SelleckChem	9	BIX01294	Histone Methyltransferase	10	47.5	13.3884	0.977366	0.9998	70	57	50	61	45	47	53	22	37	33
3	110	XcessBio	9	C646	HAT	8	72.125	12.9077	1.48405	0.0522	70	96	61	70	73	49	79	79
36	111	XcessBio	9	NU9056	HAT	11	59.6364	21.5587	1.22709	0.615	65	59	57	71	66	76	82	79	4	34	63
	112	SelleckChem	9	1% DMSO	N/A	10	48.6	10.0817	1		68	36	44	50	48	50	48	56	56	30
96	113	CaymanChem	10	3-amino Benzamide	PARP	11	47.7273	16.0799	1.03755	0.9997	38	79	46	43	34	62	26	73	35	39	50
97	114	CaymanChem	10	SB939 (Pracinostat)	HDAC	10	55.2	18.4922	1.2	0.9391	54	41	84	56	95	49	49	49	43	32
98	115	CaymanChem	10	PCI 34051	HDAC	12	43.6667	20.7217	0.949275	0.9997	62	14	52	2	38	45	77	51	25	57	38	63
99	116	CaymanChem	10	4-iodo-SAHA	HDAC	9	41.1111	21.5893	0.89372	0.9976	37	51	52	69	56	4	47	3	51
100	117	CaymanChem	10	Sirtinol	Sirtuin	12	60.5833	29.2018	1.31703	0.5873	37	7	119	82	92	66	54	42	24	72	65	67
101	118	CaymanChem	10	C646	HAT	7	70.7143	24.1762	1.53727	0.1854	73	102	50	96	81	27	66
102	119	CaymanChem	10	Tubastatin A (trifluoroacetate salt)	HDAC	9	46	17.0945	1	0.9999	45	50	41	53	69	58	3	50	45
103	120	CaymanChem	10	Garcinol	HAT	9	46.1111	18.6931	1.00242	0.9999	62	26	44	51	61	50	3	55	63
	121	CaymanChem	10	1% DMSO	N/A	9	46	25.5517	1		58	84	70	51	3	53	4	49	42
104	122	CaymanChem	11	Ellagic Acid	DNA Topoisomerase	11	38	11.0782	0.924779	0.9582	29	20	26	36	33	46	59	47	37	51	34
105	123	CaymanChem	11	Suberohydroxamic Acid	HDAC	11	26.6364	5.66124	0.64823	0.0043	26	23	23	38	27	21	22	34	19	32	28
106	124	CaymanChem	11	Apicidin	HDAC	10	27.9	9.67936	0.678982	0.0139	25	20	34	47	11	27	26	23	40	26
107	125	CaymanChem	11	UNC0321 (trifluoroacetate salt)	Histone methyltransferase	11	36.7273	10.8468	0.893805	0.8155	40	20	44	43	56	18	29	30	40	39	45
108	126	CaymanChem	11	(-)-Neplanocin A	Histone methyltransferase	9	31.8889	6.2795	0.776057	0.1697	23	32	36	30	43	28	30	25	40
109	127	CaymanChem	11	Cl-Amidine	Protein arginine deiminase	8	41.25	7.42883	1.00387	0.9999	49	43	46	39	51	31	29	42
110	128	CaymanChem	11	F-Amidine (trifluroacetate salt)	Protein arginine deiminase	10	43.2	9.17388	1.05133	0.9946	38	51	36	51	31	38	30	57	48	52
	129	CaymanChem	11	1% DMSO	N/A	11	41.0909	10.0675	1		34	33	43	54	50	57	38	46	20	40	37
111	130	CaymanChem	12	JGB1741	Sirtuin	10	44.8	22.2836	1.07735	0.9949	67	76	14	41	74	60	13	30	30	43
112	131	CaymanChem	12	UNC0638	Histone Methyltransferase	9	44.2222	20.1206	1.06346	0.9982	41	33	13	34	32	39	58	62	86
113	132	CaymanChem	12	Isoliquiritigenin	Sirtuin	11	47.5455	9.38435	1.14338	0.9233	47	30	40	51	50	42	41	46	56	68	52
114	133	CaymanChem	12	CCG-100602	Rho GTPase	11	59.9091	19.6813	1.4407	0.1158	79	38	50	88	63	63	72	67	15	74	50
115	134	CaymanChem	12	CAY10669	HAT	8	57.25	14.1576	1.37675	0.2946	47	80	66	30	49	65	63	58
	135	CaymanChem	12	1% DMSO	N/A	12	41.5833	22.4739	1		39	48	58	32	13	53	29	43	0	88	65	31
116	136	CaymanChem	13	Zebularine	DNA Methyltransferase	8	35.125	6.69771	0.692428	0.0498	32	42	41	30	31	31	27	47
117	137	CaymanChem	13	Delphinidin chloride	HAT/EGFr	9	44.8889	6.95133	0.884906	0.8916	47	39	58	50	41	41	33	50	45
118	138	CaymanChem	13	PFI-1	Epigenetic Reader Domain	10	41.9	9.37497	0.825986	0.4793	42	32	48	36	30	40	51	41	63	36
119	139	CaymanChem	13	5-Azacytidine	DNA Methyltransferase	9	44.1111	16.21	0.869574	0.8088	41	42	50	25	29	41	46	85	38
120	140	CaymanChem	13	Decitabine	DNA Methyltransferase	8	40.875	10.1911	0.80578	0.4227	34	40	33	47	42	23	51	57
121	141	CaymanChem	13	(+)-JQ1	Epigenetic Reader Domain	11	14.7273	9.65864	0.290323	0.0001	33	4	14	26	17	14	12	21	19	2	0
122	142	CaymanChem	13	(-)-JQ1	Epigenetic Reader Domain	11	37.0909	15.8771	0.731183	0.0695	59	25	19	1	44	47	44	34	48	36	51
123	143	CaymanChem	13	BSI-201	PARP	6	38.6667	14.15	0.762246	0.2961	23	19	51	50	55	34
124	144	CaymanChem	13	AG-014699	PARP	12	42.0833	11.8635	0.8296	0.4502	62	30	35	33	32	50	66	28	37	48	45	39
125	145	CaymanChem	13	IOX1	Histone Demethylase	12	28.5	7.29726	0.561828	0.0003	38	21	35	42	36	24	18	25	31	24	25	23
	146	CaymanChem	13	1% DMSO	N/A	11	50.7273	13.1708	1		68	28	45	30	59	51	37	59	63	56	62
126	147	CaymanChem	14	MI-2 (hydrochloride)	Histone Methyltransferase	11	40.6364	17.5202	1.20583	0.4724	68	63	44	50	52	31	35	39	39	24	2
127	148	CaymanChem	14	MI-nc (hydrochloride)	Histone Methyltransferase	7	41.4286	9.86852	1.22933	0.4819	59	36	41	45	39	46	24
128	149	CaymanChem	14	Lomeguatrib	DNA Methyltransferase	10	37.8	10.8885	1.12166	0.8172	49	59	38	22	38	35	32	21	41	43
	150	CaymanChem	14	1% DMSO	N/A	10	33.7	6.08358	1		32	35	34	37	25	31	38	33	47	25
129	151	CaymanChem	15	Daminozide	Histone Demethylase	9	40.4444	7.47011	1.05324	0.997	52	45	39	44	49	40	30	36	29
130	152	CaymanChem	15	GSK-J1 (sodium salt)	Histone Demethylase	11	39.6364	8.54159	1.0322	0.9996	53	45	37	24	41	25	43	34	44	43	47
131	153	CaymanChem	15	GSK-J2 (sodium salt)	Histone Demethylase	12	46.1667	10.1229	1.20226	0.2593	32	61	38	40	43	41	40	71	48	45	46	49
132	154	CaymanChem	15	GSK-J4 (hydrochloride)	Histone Demethylase	11	40.6364	9.80976	1.05824	0.9932	40	60	46	53	43	41	42	26	34	26	36
133	155	CaymanChem	15	GSK-J5 (hydrochloride)	Histone Demethylase	9	54.2222	8.54762	1.41204	0.0031	71	45	46	52	55	61	49	63	46
134	156	CaymanChem	15	Valproic Acid (sodium salt)	HDAC	12	43.0833	9.82733	1.12196	0.7576	57	28	41	54	42	46	47	55	31	50	28	38
135	157	CaymanChem	15	Tenovin-1	Sirtuin	9	38.1111	7.07805	0.992477	0.9999	34	39	28	48	47	40	30	45	32
	158	CaymanChem	15	1% DMSO	N/A	10	38.4	9.15642	1		49	45	27	30	38	57	28	40	36	34
136	159	CaymanChem	16	Tenovin-6	Sirtuin	12	35	11.8603	0.84	0.84	48	31	25	51	36	31	59	25	38	24	17	35
137	160	CaymanChem	16	Sodium Butyrate	HDAC	10	43.5	13.0939	1.044	0.9996	38	57	68	34	52	42	36	20	36	52
138	161	CaymanChem	16	Anacardic Acid	HAT	12	48.25	18.9874	1.158	0.8476	44	51	67	66	63	21	42	58	19	58	17	73
139	162	CaymanChem	16	AGK2	Sirtuin	12	46.5	15.3324	1.116	0.9613	26	73	37	31	58	32	56	53	69	55	33	35
140	163	CaymanChem	16	CAY10603	HDAC	10	42.6	15.448	1.0224	0.9998	56	52	20	64	27	56	40	56	21	34
141	164	CaymanChem	16	Chaetocin	Histone Methyltransferase	11	33.1818	11.6683	0.796364	0.6694	46	29	44	22	39	44	5	36	27	42	31
142	165	CaymanChem	16	Splitomicin	Sirtuin	11	72.2727	20.1859	1.73455	0.0001	66	67	53	47	59	61	116	65	105	78	78
	166	CaymanChem	16	1% DMSO	N/A	12	41.6667	12.0023	1		45	58	25	45	44	30	34	21	41	58	41	58
143	167	CaymanChem	17	CBHA	HDAC	11	29.4545	24.5999	0.845585	0.9974	61	6	18	2	2	57	57	64	22	3	32
144	168	CaymanChem	17	M 344	HDAC	11	47.3636	22.3943	1.35972	0.8451	41	57	75	70	36	64	57	0	57	12	52
145	169	CaymanChem	17	Oxamflatin (Metacept 3)	HDAC	11	39	16.1132	1.11962	0.9995	50	57	51	35	31	47	22	27	52	3	54
146	170	CaymanChem	17	Salermide	Sirtuin	11	44.4545	29.907	1.27621	0.9506	83	30	88	84	26	31	45	35	1	2	64
147	171	CaymanChem	17	Mirin	MRN inhibitor	8	45.125	23.1324	1.29545	0.9494	67	28	64	4	75	54	23	46
148	172	CaymanChem	17	Pimelic Diphenylamide 106	HDAC	10	25.9	23.9184	0.743541	0.9687	21	2	3	2	24	57	1	65	28	56
149	173	CaymanChem	17	(S)-HDAC-42	HDAC	9	24.6667	18.868	0.708134	0.9463	6	35	52	4	4	36	5	49	31
	174	CaymanChem	17	1% DMSO	N/A	6	34.8333	19.7688	1		24	34	33	52	2	64
150	175	CaymanChem	18	Entinostat (MS-275, SNDX-275)	HDAC	6	30.3333	13.325	0.633264	0.1509	35	30	4	40	46	27
151	176	CaymanChem	18	RG-108	DNA Methyltransferase	12	41.25	16.0786	0.861169	0.8891	27	53	31	32	37	43	66	53	50	61	5	37
152	177	CaymanChem	18	2',3',5'-triacetyl-5-Azacytidine	DNA Methyltransferase	11	50.2727	9.61146	1.04954	0.9995	71	59	40	57	55	42	40	44	48	41	56
153	178	CaymanChem	18	S-Adenosylhomocysteine	Various	10	49.7	13.7699	1.03758	0.9996	63	36	59	45	40	67	30	32	63	62
154	179	CaymanChem	18	UNC0224	Histone Methyltransferase	10	49.4	13.8217	1.03132	0.9997	52	46	29	23	69	58	57	65	45	50
155	180	CaymanChem	18	Chidamide	HDAC	11	46.8182	17.7703	0.977415	0.9998	51	64	65	16	17	50	55	53	24	62	58
156	181	CaymanChem	18	3-Deazaneplanocin A (DZNep)	Histone Methyltransferase	10	59.1	20.8108	1.23382	0.4517	44	59	85	84	57	75	9	63	54	61
157	182	CaymanChem	18	N-Oxalylglycine	Histone Demethylase	10	44.5	8.5936	0.929019	0.9972	35	45	39	50	49	37	62	36	54	38
158	183	CaymanChem	18	AMI-1 (sodium salt)	Arginine Methyltransferase	10	44.3	6.69403	0.924843	0.9969	43	42	50	36	35	45	58	43	40	51
	184	CaymanChem	18	1% DMSO	N/A	10	47.9	14.9228	1		41	40	62	73	41	46	72	44	30	30
159	185	CaymanChem	19	UNC1215	Epigenetic Reader Domain	11	38	26.8836	0.826087	0.8082	19	54	56	24	43	1	84	33	21	3	80
160	186	CaymanChem	19	trans-Resveratrol	Sirtuin	10	24.9	17.1315	0.541304	0.1042	9	31	46	30	44	12	15	2	52	8
161	187	CaymanChem	19	2,4-DPD	HIF Propylhydrolase	12	34.0833	22.838	0.740942	0.5065	43	3	53	53	3	44	53	61	2	2	48	44
162	188	CaymanChem	19	DMOG	HIF Propylhydrolase	10	35.8	21.3204	0.778261	0.6689	56	4	1	23	61	54	21	39	59	40
	189	CaymanChem	19	1% DMSO	N/A	10	46	6.40312	1		52	40	33	46	41	55	49	49	43	52
163	190	CaymanChem	20	Trichostatin A	HDAC	11	2.36364	2.10077	0.0590909	0.0001	3	2	5	2	0	3	1	0	0	3	7
164	191	CaymanChem	20	CAY10398 (PX 089274 or MD85)	HDAC	9	42.3333	10.0111	1.05833	0.9993	27	47	25	39	50	55	50	49	39
165	192	CaymanChem	20	2,4-Pyridinedicarboxylic Acid	Various	12	30.8333	12.8312	0.770833	0.3321	34	35	41	35	43	15	31	17	30	1	44	44
166	193	CaymanChem	20	CAY10433 (BML-210)	HDAC	12	38.0833	8.17984	0.952083	0.9994	30	49	39	43	40	28	50	43	37	25	28	45
167	194	CaymanChem	20	Piceatannol (Astringinin)	Protein tyrosine kinase inhibitor; SIRT1 activator	11	40.0909	8.30613	1.00227	0.9999	30	38	32	38	35	32	50	59	41	40	46
168	195	CaymanChem	20	CAY10591	Sirtuin	9	36.1111	19.5246	0.902778	0.9908	27	0	26	40	30	59	73	36	34
169	196	CaymanChem	20	EX-527	Sirtuin	12	38.3333	6.03232	0.958333	0.9995	42	46	29	40	27	36	31	44	40	39	45	41
170	197	CaymanChem	20	4-Iodo SAHA	HDAC	10	35.3	6.61891	0.8825	0.9652	43	35	30	49	40	27	31	35	35	28
171	198	CaymanChem	20	2-PCPA (hydrochloride)	Histone Demethylase	11	37.4545	10.1118	0.936364	0.9992	41	29	30	43	55	17	42	39	49	38	29
172	199	CaymanChem	20	1-Naphthoic Acid	unknown	11	34.5455	11.6257	0.863636	0.8986	56	46	33	40	45	31	35	11	24	33	26
173	200	CaymanChem	20	Nicotinamide	Sirtuin	8	37	7.98436	0.925	0.9991	25	32	46	42	45	44	26	36
174	201	CaymanChem	20	Sinefungin	Histone Methyltransferase	9	37.2222	9.73856	0.930556	0.9991	43	56	36	36	25	42	22	32	43
175	202	CaymanChem	20	Suramin (sodium salt)	Various	12	32.6667	5.97681	0.816667	0.6072	30	37	43	27	34	42	39	29	27	26	26	32
	203	CaymanChem	20	1% DMSO	N/A	8	40	6.55744	1		39	49	40	40	28	50	37	37
