# Supplementary material for: An automated high-resolution in vivo screen in zebrafish to identify chemical regulators of myelination
Source: eLife. 2018 Jul 6;7:e35136. doi: 10.7554/eLife.35136 (PMC6056238; doi:10.7554/eLife.35136)
Supplement: Supplementary file 3. [file elife-35136-supp3.xlsx]

## Sheet: Supplementary Table 3
Figure	Treatment	N number (larvae)	Mean	Std. Deviation	Std. Error of Mean	Two-way ANOVA summary	Dunnett's multiple comparisons test adj P value (versus matched DMSO)
4	1%DMSO (Refined Counts)	12	55.25	11.0134	3.1793	Count Method: F (1, 132) = 2.058, P=0.1538	N/A
	0.5µM SKP2-C25 (Refined Counts)	11	52.0909	10.2514	3.09091	Treatment: F (5, 132) = 14.78, P<0.0001	0.9787
	1µM SKP2-C25 (Refined Counts)	13	59.3077	16.938	4.69777	Interaction: F (5, 132) = 0.04723, P=0.9986	0.9308
	2µM SKP2-C25 (Refined Counts)	14	71	16.4971	4.40903		0.0262
	3µM SKP2-C25 (Refined Counts)	13	81.8462	15.3343	4.25297		<0.0001
	4µM SKP2-C25 (Refined Counts)	9	74.4444	15.9461	5.31536		0.0131
	1%DMSO (Fully Automated Analysis)	12	53.25	10.541	3.04294		N/A
	0.5µM SKP2-C25 (Fully Automated Analysis)	11	50.2727	9.82945	2.96369		0.9835
	1µM SKP2-C25 (Fully Automated Analysis)	13	55.2308	14.8445	4.11712		0.9965
	2µM SKP2-C25 (Fully Automated Analysis)	14	66.5	15.9458	4.2617		0.0815
	3µM SKP2-C25 (Fully Automated Analysis)	13	77.0769	15.7769	4.37572		0.0003
	4µM SKP2-C25 (Fully Automated Analysis)	9	70.7778	15.4254	5.14182		0.0277
Figure	Treatment	N number (larvae)	Mean	Std. Deviation	Std. Error of Mean	Two-way ANOVA summary	Dunnett's multiple comparisons test adj P value (versus matched DMSO)
5C	1%DMSO (Fully Automated Analysis)	19	34.3	10.1	2.3	Count method: F(2,330) = 6.1, p=0.002	N/A
	1%DMSO (Auto Counts+Refined ROIs)		33.4	9.3	2.1	Treatment: F(10,330) = 33.9, p<0.0001	N/A
	1%DMSO (Refined Counts+Refined ROIs)		37.3	9.7	2.2	Interaction: F(20,330) = 0.05, p>0.9999	N/A
	(+)-JQ1 (Fully Automated Analysis)	10	11.5	7.2	2.3		0.0001
	(+)-JQ1 (Auto Counts+Refined ROIs)		11.4	6.6	2.1		0.0001
	(+)-JQ1 (Refined Counts+Refined ROIs)		15.6	8.6	2.7		0.0001
	Skp2-C25 (Fully Automated Analysis)	12	44.8	11.6	3.4		0.0346
	Skp2-C25 (Auto Counts+Refined ROIs)		43.8	10.9	3.1		0.0415
	Skp2-C25 (Refined Counts+Refined ROIs)		49.8	11.1	3.2		0.0067
	C646 (Fully Automated Analysis)	8	59.1	14.3	5		0.0001
	C646 (Auto Counts+Refined ROIs)		56.5	12.2	4.3		0.0001
	C646 (Refined Counts+Refined ROIs)		62	11.6	4.1		0.0001
Figure	Treatment	N number (larvae)	Mean	Std. Deviation	Std. Error of Mean	One-way ANOVA summary	Dunnett's multiple comparisons test adj P value (versus DMSO)
6 - C646 (Upper Left)	1%DMSO (Refined Counts+Refined ROIs)	8	45.63	10.03	3.545	F (6, 59) = 13.33, p<0.0001	N/A
	2µM C646	10	73.6	8.959	2.833
	4µM C646	6	78	13.02	5.317
6 - Splitomicin (Upper Right)	1%DMSO (Refined Counts+Refined ROIs)	10	45.1	10.46	3.308	F (4, 38) = 6.923, p=0.0003	N/A
	2µM Splitomicin	9	61.78	18.42	6.139		0.0232
	4µM Splitomicin	5	72.2	19.18	8.576		0.0014
6 - GSK-J5 (Lower Left)	1%DMSO (Refined Counts+Refined ROIs)	9	45.56	14.81	4.936	F (4, 43) = 8.64, p<0.0001	N/A
	2µM GSK-J5	10	78.2	14.12	4.467		<0.0001
	4µM GSK-J5	11	61.09	14.08	4.246		0.0388
6 - NU9056 (Lower Right)	1%DMSO (Refined Counts+Refined ROIs)					F (4, 49) = 4.127, p=0.0058	N/A
Figure	Treatment	N number (larvae)	Mean	Std. Deviation	Std. Error of Mean	One-way ANOVA summary	Dunnett's multiple comparisons test adj P value (versus DMSO)
7C	1%DMSO	12	31	9.015	2.602	F (6,60)=8.973, p<0.0001	N/A
	4mM NU9056	10	39.4	11.77	3.721		0.2998
	2mM C646	12	44.25	7.956	2.297		0.0221
	2mM GSK-J5	7	49	12.27	4.639		0.0055
	2mM SKP2-C25	11	49.91	7.905	2.383		0.0007
	2mM Splitomicin	7	63.86	19.32	7.301		0.0001
Figure	Treatment	N number (larvae)	Mean	Std. Deviation	Std. Error of Mean	One-way ANOVA summary	Dunnett's multiple comparisons test adj P value (versus DMSO)
7E	1%DMSO	12	13.92	4.337	1.252	F (6,59)=11.19, p<0.0001	N/A
	4mM NU9056	9	21.22	4.79	1.597		0.0046
	2mM C646	12	19.42	4.481	1.294		0.0292
	2mM GSK-J5	8	26.63	7.405	2.618		0.0001
	2mM SKP2-C25	11	21.27	2.97	0.8954		0.0023
	2mM Splitomicin	6	29	4.604	1.88		0.0001
Figure	Treatment	N number (larvae)	Mean	Std. Deviation	Std. Error of Mean	One-way ANOVA summary	Dunnett's multiple comparisons test adj P value (versus DMSO)
8B	1%DMSO	21	136.1	35.93	7.841	F (3,84)=14.08, p<0.0001	N/A
	2mM Splitomicin	20	174.7	34.34	7.678		0.0023
	3mM Splitomicin	24	186.4	33.28	6.793		0.0001
	4mM Splitomicin	23	203.4	38.31	7.988		0.0001
Figure	Treatment	N number (larvae)	Mean	Std. Deviation	Std. Error of Mean	Students unpaired, two-tailed t-test
8E	1%DMSO	5	9.8	4.324	1.934	p=0.0065
	2mM Splitomicin	5	18	2.55	1.14
Figure	Treatment	N number (larvae)	Mean	Std. Deviation	Std. Error of Mean	One-way ANOVA summary	Tukey's multiple comparisons test adj P value
Supplementary Figure 5	Control 3dpf	16	86.54	1.108	0.2769	F (4,81)=68.29, p<0.0001	3dpf vs 4dpf p<0.0001
	Control 4dpf	20	103.9	7.186	1.607		4dpf vs 5dpf p<0.0001
	Control 5dpf	12	122.2	13.33	3.849
Figure	Treatment	N number (Plate downs)	Mean	Std. Deviation	Std. Error of Mean	Kruskal-Wallis test summary	Dunn's multiple comparisons test adj P value
9B	1% DMSO	5	24.2	2.542	1.137	Kruskal-Wallis statistic = 12.75, p=0.0052	N/A
	0.1µM Splitomicin	5	28.36	5.027	2.248		0.7178
	1µM Splitomicin	5	33.32	4.001	1.79		0.0224
	3µM Splitomicin	5	40.08	9.584	4.286		0.004
Figure	Treatment	N number (Plate downs)	Mean	Std. Deviation	Std. Error of Mean	Kruskal-Wallis test summary	Dunn's multiple comparisons test adj P value
9C	1% DMSO	5	13.84	2.022	0.9042	Kruskal-Wallis statistic = 9.058, p=0.0285	N/A
	0.1µM Splitomicin	5	17.84	4.146	1.854		0.3621
	1µM Splitomicin	5	19.66	2.816	1.259		0.0791
	3µM Splitomicin	5	25.53	8.979	4.016		0.0126
Figure	Treatment	N number (Plate downs)	Mean	Std. Deviation	Std. Error of Mean	Kruskal-Wallis test summary	Dunn's multiple comparisons test adj P value
9D	1% DMSO	5	2.04	0.3847	0.172	Kruskal-Wallis statistic = 11.09, p=0.0112	N/A
	0.1µM Splitomicin	5	3.04	1.389	0.621		>0.9999
	1µM Splitomicin	5	5.44	2.046	0.9152		0.016
	3µM Splitomicin	5	5.16	1.081	0.4833		0.0281
Screen ANOVA Statistics
Experiment	one-way ANOVA summary F (DFn, DFd)	P value
XcessBio_01	F (10, 110) = 11.56	P<0.0001
XcessBio_02	F (13, 166) = 1.175	P=0.3019
XcessBio_03	F (21, 186) = 3.926	P<0.0001
SelleckChem_04	F (11, 103) = 3.596	P=0.0003
SelleckChem_05	F (10, 91) = 1.273	P=0.2574
SelleckChem_06	F (7, 67) = 0.8313	P=0.5651
SelleckChem_07	F (9, 75) = 0.8552	P=0.5685
SelleckChem_08	F (13, 72) = 0.6869	P=0.7696
SelleckChem_09	F (7, 70) = 3.91	P=0.0012
CaymanChem_10	F (8, 79) = 1.49	P=0.1741
CaymanChem_11	F (7, 73) = 4.431	P=0.0004
CaymanChem_12	F (5, 55) = 1.493	P=0.2071
CaymanChem_13	F (10, 96) = 6.856	P<0.0001
CaymanChem_14	F (3, 34) = 0.6911	P=0.5638
CaymanChem_15	F (7, 75) = 3.054	P=0.0070
CaymanChem_16	F (7, 82) = 6.399	P<0.0001
CaymanChem_17	F (7, 69) = 1.367	P=0.2333
CaymanChem_18	F (9, 90) = 1.939	P=0.0561
CaymanChem_19	F (4, 48) = 1.258	P=0.2995
CaymanChem_20	F (13, 131) = 9.862	P<0.0001

## Sheet: Sheet1
78
13.02
5.317
