# Supplementary material for: An automated high-resolution in vivo screen in zebrafish to identify chemical regulators of myelination
Source: eLife. 2018 Jul 6;7:e35136. doi: 10.7554/eLife.35136 (PMC6056238; doi:10.7554/eLife.35136)
Supplement: Supplementary file 4. — Results are only shown for treatments where at least one test was found to be significant. *p<0.05, **p<0.01, ***p<0.001, ****p<0.0001 and ns = not significant (p>=0.05). [file elife-35136-supp4.xlsx]

## Sheet: Supplementary Table 4
Compound Number	Experiment Number	Library	Treatment	Comparison	Normalised Mean Cell Number	n	Summary (Full)	p (Full)	Summary (6)	p (6)	Summary (3)	p (3)
142	16	CaymanChem	Splitomicin	1% DMSO #2 vs. Splitomicin	1.73455	11	****	0.0001	ns	0.1578	ns	0.5142
3	1	XCessBio	C646	1% DMSO vs. C646	1.72561	8	****	0.0001	****	0.0001	**	0.0033
36	3	XCessBio	NU9056	1% DMSO vs. NU9056	1.55848	9	*	0.0128	ns	0.0907	ns	0.7922
133	15	CaymanChem	GSK-J5 (hydrochloride)	1% DMSO #1 vs. GSK-J5 (hydrochloride)	1.41204	9	**	0.0031	ns	0.0711	ns	0.5517
9	1	XCessBio	Skp2-C25	1% DMSO vs. Skp2-C25	1.3085	12	*	0.0404	*	0.0101	ns	0.3787
126	14	CaymanChem	MI-2 (hydrochloride)	1% DMSO #2 vs. MI-2 (hydrochloride)	1.20583	11	ns	0.4724	*	0.0117	*	0.045
168	20	CaymanChem	CAY10591	1%DMSO vs. CAY10591	0.902778	9	ns	0.9908	ns	0.4046	*	0.0166
116	13	CaymanChem	Zebularine	1% DMSO #1 vs. Zebularine	0.692428	8	*	0.0498	ns	0.4016	ns	0.9781
106	11	CaymanChem	Apicidin	1% DMSO #2 vs. Apicidin	0.678982	10	*	0.0139	*	0.0172	ns	0.347
105	11	CaymanChem	Suberohydroxamic Acid	1% DMSO #2 vs. Suberohydroxamic Acid	0.64823	11	**	0.0043	*	0.0108	ns	0.1807
125	13	CaymanChem	IOX1	1% DMSO #1 vs. IOX1	0.561828	12	***	0.0003	ns	0.2549	ns	0.6637
23	3	XCessBio	CUDC-907	1% DMSO vs. CUDC-907	0.368421	7	**	0.009	ns	0.0827	ns	0.1768
1	1	XCessBio	(+)-JQ1	1% DMSO vs. (+)-JQ1	0.335637	10	****	0.0001	*	0.0247	ns	0.3083
49	4	SelleckChem	PI3K/HDAC Inhibitor 1	1% DMSO vs. PI3K/HDAC Inhibitor 1	0.298913	8	***	0.0006	*	0.0248	ns	0.9929
121	13	CaymanChem	(+)-JQ1	1% DMSO #1 vs. (+)-JQ1	0.290323	11	****	0.0001	***	0.0009	ns	0.0801
32	3	XCessBio	JIB-04	1% DMSO vs. JIB-04	0.0822368	8	****	0.0001	**	0.0045	ns	0.0648
163	20	CaymanChem	Trichostatin A	1%DMSO vs. Trichostatin A	0.0590909	11	****	0.0001	****	0.0001	***	0.0001
